# Supplementary material for: Added values of DXA-derived visceral adipose tissue to discriminate cardiometabolic risks in pre-pubertal children
Source: PLoS One. 2020 May 13;15(5):e0233053. doi: 10.1371/journal.pone.0233053 (PMC7219764; doi:10.1371/journal.pone.0233053)
Supplement: S1 Dataset — (CSV) [file pone.0233053.s002.csv]

ID code	Sex	Age	Height	Weight	MRI_VAT volume	MRI_VAT_L4	DXA_VAT_volume	DXA_VAT_area	DXA_total fat	DXA_trunk fat	DXA_android fat	DXA_PBF_total	DXA_PBF_trunk	BMI	BMI z-score	Waist circumference	SAD_L4	Glucose	HbA1c	HOMA_IR	Total cholesterol	TG	HDL	LDL	Non_HDL	Systolic BP	Diastolic BP	Risk_DM	Risk_lipid	HTN_stage	Risk_BP	Risk_total	Insulin	VLDL
1	Boy	8.93	139.3	27.8	158.8	15.12	138	26.5	7194.3	2170.9	249	25.1	19.6	14.32658112	-1.26	55	12.8906	94	5.2	0.789135802	139	62	61	66	78	97	57	0	0	0	0	0	3.4	12
2	Boy	8.34	137.8	28	252.8	12.81	148	28.3	7228.1	2365.5	399	25.5	20	14.74550315	-0.8	55	12.7604	97	5.3	0.910123457	167	70	63	90	104	100	54	0	0	0	0	0	3.8	14
3	Boy	9.77	139.8	31.2	369.3	8.341	157	30.1	7798.4	2873.3	440	24.5	21.5	15.96394604	-0.26	56.7	13.2813	83	5.3	1.147654321	160	112	55	83	105	94	57	0	1	0	0	0	5.6	22
4	Girl	9.23	134.7	26.6	195.14	10.82	59.7	11.5	7082.6	2429.5	320	25.1	20.6	14.66042111	-0.94	54.5	12.5	87	5.2	1.00962963	168	64	71	84	97	94	49	0	0	0	0	0	4.7	13
5	Girl	9.56	144	53.8	1548.7	33.35	391	75	24092.7	9879.9	1631	44.1	42	25.94521605	2.72	81	18.75	93	5.5	5.074814815	150	71	59	77	91	106	57	0	0	0	0	0	22.1	14
6	Girl	7.23	131	47.3	1172	46.79	504	96.6	22599.4	10589.1	1911	47.3	48	27.56249636	4.02	77.5	18.3594	90	5.1	5.8	159	64	55	91	104	114	61	0	0	2	1	0	26.1	13
7	Girl	8.15	141.1	29.1	340.4	11.34	44.5	8.83	7600.9	2661.3	343	25.2	21.3	14.61635093	-0.71	56.5	12.2396	87	5.1	0.644444444	132	29	54	72	78	106	72	0	0	0	0	0	3	6
8	Boy	7.18	123.6	23	244.85	6.478	159	30.5	6203.9	1863	283	25.9	19.9	15.05535133	-0.36	52.5	12.8906	85	5.3	0.587654321	138	23	68	65	70	102	60	0	0	0	0	0	2.8	5
9	Boy	8.84	131	27.9	318.1	16.09	193	37.1	8828	909.6	387	30.8	26.4	16.25779383	0.14	56.5	11.7188	81	5.6	0.28	182	33	76	99	106	98	57	0	0	0	0	0	1.4	7
10	Girl	7.74	129.5	25.7	410	16.02	117	22.4	10211	3932.1	499	38.7	36.2	15.32475664	-0.18	53.5	11.3281	92	5.5	0.795061728	155	108	45	88	110	87	45	0	1	0	0	0	3.5	22
11	Boy	9.27	134.7	41.2	921.6	33.26	365	70.1	16995.2	6868.5	1260	40.1	37.4	22.70711841	2.51	68.5	15.7552	101	5.4	2.443950617	171	97	59	93	112	105	51	1	1	0	0	1	9.8	19
12	Girl	7.23	136.9	33.5	668.7	20.84	172	33	10207.7	3132.4	599	33	25.3	17.87466498	1.2	65	12.5	93	5.5	1.285925926	196	37	72	117	124	117	65	0	1	2	1	1	5.6	7
13	Girl	8.64	144.9	41.9	903.88	37.18	217	41.6	16777	6292.8	954	39.2	35.3	19.95617263	1.62	68	16.276	92	5.4	1.794567901	188	57	63	114	125	121	72	0	1	2	1	1	7.9	11
14	Boy	7.54	131.5	22.2	204.65	7.629	110	21.2	4753.7	1677	210	20.8	17.8	12.83812112	-2.43	50	11.1979	99	5.4	0.928888889	176	51	78	88	98	109	63	0	0	0	0	0	3.8	10
15	Girl	6.91	123.1	20.6	204.77	8.325	78.4	15	6749.2	2224.4	328	31.7	26.7	13.59412048	-1.26	50	11.0677	89	5.5	0.571358025	149	42	62	79	87	92	50	0	0	0	0	0	2.6	8
16	Girl	9.66	138.2	29.5	251.2	12.77	91.2	17.5	7805.4	2365.4	370	25.9	20.5	15.44564077	-0.57	56.5	12.7604	90	5.1	0.577777778	165	42	69	88	96	92	51	0	0	0	0	0	2.6	8
17	Boy	10.51	145.7	51.7	1326.8	44.1	378	72.5	24224.6	10635.9	1738	45.7	46.1	24.35406381	2.51	74.5	17.9688	83	5.7	0.881234568	190	71	53	123	137	117	63	1	1	1	1	1	4.3	14
18	Boy	10.51	149.3	54.9	1715.9	68.94	433	83	24616.2	10689.1	1792	43.9	43.5	24.62933744	2.56	86	18.75	86	5.7	1.31654321	200	98	49	131	151	119	52	1	1	1	1	1	6.2	20
19	Boy	7.1	125.2	30.2	457	14.99	206	39.5	9766.1	3353.3	511	31.9	25.7	19.26629852	2.05	61	13.4115	95	5.5	1.079012346	191	110	70	99	121	106	56	0	1	0	0	0	4.6	22
20	Girl	10.47	148.2	47.9	685.8	29.86	216	41.5	18451.6	7757.1	1166	37.8	36.1	21.80916841	1.66	70.5	16.6667	82	5.4	0.85	182	70	50	118	132	107	54	0	1	0	0	0	4.2	14
21	Girl	9.31	129.2	31.7	474.3	18.73	162	31	11249.9	4277.9	652	34.6	32	18.99040535	1.13	62.5	13.6719	92	5.4	0.954074074	145	66	59	73	86	105	49	0	0	0	0	0	4.2	13
22	Boy	8.71	130.4	37.3	842	51.42	354	67.9	14614	6106.3	1103	38.1	36.4	21.93580865	2.49	70.5	17.8385	85	5.5	2.119753086	186	75	46	125	140	110	63	0	1	1	1	1	10.1	15
23	Boy	6.99	127.7	28.2	365.7	18.8	228	43.7	8659.6	3068.2	453	30	25.5	17.29287944	1.12	57.8	13.4115	92	5.2	0.908641975	147	43	55	83	92	93	69	0	0	0	0	0	4	9
24	Girl	8.65	137.2	38.2	560.5	19.68	204	39.2	14717.6	5626.2	786	37.4	33.3	20.29341516	1.72	63	14.4531	87	5	0.751851852	133	49	44	79	89	120	67	0	1	2	1	1	3.5	10
25	Boy	10.79	143.7	35.2	341.2	15.36	163	31.2	9079.4	2816.8	355	25	19	17.04626074	0.07	61.5	15.2344	89	5.4	1.164691358	164	40	59	97	105	113	61	0	0	1	1	0	5.3	8
26	Girl	8.96	141.1	39.2	830.9	18.55	248	47.7	15789.6	6535	1057	39.2	38.5	19.68937994	1.45	69.5	14.7135	92	5.3	2.657777778	177	97	57	101	120	97	52	0	1	0	0	0	11.7	19
27	Boy	7.45	128.4	31.6	604.2	20.75	242	46.4	10457.5	3510.8	561	32	26.7	19.16712765	1.92	61	14.4531	94	5.3	0.881975309	172	58	64	96	108	100	61	0	0	0	0	0	3.8	12
28	Boy	8.69	141.4	53.4	1772.8	92.1	442	84.8	23713.4	10690	1788	43.5	43.6	26.70806584	3.74	77.5	20.3125	91	5.3	1.864938272	176	60	59	105	117	121	77	0	0	2	1	1	8.3	12
29	Boy	9.21	142.3	48.5	1363.6	49.29	368	70.6	21145.3	9507.1	1651	42.7	40.7	23.95145706	2.81	80	17.3177	99	5.9	2.615555556	183	127	47	111	136	130	76	1	1	3	1	1	10.7	25
30	Boy	10.74	151	64.9	2013.2	88.69	527	101	33324.2	17716.6	2529	49.9	50.4	28.46366387	3.12	82	22.2656	89	5.7	2.549135802	179	61	51	116	128	122	78	1	1	2	1	1	11.6	12
31	Girl	9.86	134.3	26.5	335.6	12.9	75.8	14.5	7724.2	2779.8	344	28.9	25.6	14.69243739	-1.1	60	11.3281	95	5.5	1.125925926	179	46	61	109	118	100	65	0	0	0	0	0	4.8	9
32	Girl	9.86	135.9	32.1	629.5	44.69	176	33.8	11221	3955.8	583	34.1	30.1	17.38065419	0.35	61.5	14.4531	94	5.5	1.671111111	184	59	61	111	123	99	53	0	1	0	0	0	7.2	12
33	Girl	6.91	117.3	20.8	122.05	11.38	54.4	10.4	5886.2	1788	245	27.8	21.9	15.11705909	-0.18	53	12.5	89	5.4	0.527407407	148	42	59	81	89	87	53	0	0	0	0	0	2.4	8
34	Girl	9.56	150.1	53	1557.7	74.6	533	102	21871.8	10446.2	1623	39.7	41.6	23.52417953	2.28	76.5	17.9688	99	6	4.888888889	138	64	44	81	94	118	67	1	1	1	1	1	20	13
35	Boy	9.08	140.4	39.6	447	23.01	215	41.3	12811.8	4472.5	619	32	26.3	20.08912265	1.82	69	15.1042	96	5.4	0.900740741	163	38	63	92	100	107	64	0	0	0	0	0	3.8	8
36	Boy	7.68	129.7	27.2	208.36	15.65	190	36.5	7728.2	2366.3	331	28.2	21.6	16.1692156	0.32	54	12.6302	89	5.4	0.637283951	164	37	73	84	91	96	62	0	0	0	0	0	2.9	7
37	Girl	7.68	125.6	23.8	257.43	10.77	55.4	10.6	7119.5	2055.1	287	29.3	21.6	15.08681894	-0.31	56	10.9375	89	5.5	1.054814815	189	37	58	124	131	103	71	0	1	1	1	1	4.8	7
38	Boy	7.37	128	36.1	598.6	29.36	252	48.3	13216.8	4807.7	866	35.7	30.9	22.03369141	2.97	72.5	14.3229	85	6.1	0.944444444	233	54	68	154	165	109	53	1	1	0	0	1	4.5	11
39	Girl	7.04	127.4	31.3	348.2	12.7	175	33.6	10727.3	4097.3	534	33.9	30.4	19.28437116	1.79	66	12.8906	76	5.2	0.750617284	164	34	68	89	96	116	71	0	0	2	1	0	4	7
40	Girl	8.41	135.7	33	512.6	17.97	136	26.1	11081	4080.7	707	33	28.5	17.92067008	0.95	60	12.5	94	5.7	1.230123457	164	35	55	102	109	118	73	1	0	2	1	1	5.3	7
41	Girl	6.92	123.8	28.1	315.9	14.34	189	36.3	11013.4	4355.4	730	40	36.8	18.33432943	1.45	61.5	13.8021	87	5.5	1.933333333	173	52	58	105	115	109	66	0	0	1	1	1	9	10
42	Boy	7.76	134.7	26.4	174.6	8.664	152	29.2	6209.4	2239.1	305	23.1	19.8	14.55019238	-0.85	55	10.9375	93	5.4	1.584444444	149	69	52	83	97	118	63	0	0	2	1	0	6.9	14
43	Boy	10.05	150.1	39.6	518.7	25.89	236	45.2	11052.8	3795	588	27.5	22.6	17.57655678	0.55	60	12.5	94	5	1.717530864	194	51	66	118	128	122	58	0	1	2	1	1	7.4	10
44	Girl	8.39	128.3	28	223.13	12.5	96.1	18.4	9098.8	2867.9	404	31.4	25.6	17.01001586	0.56	53	12.5	92	5.8	0.931358025	207	61	94	101	113	120	83	1	0	2	1	1	4.1	12
45	Girl	6.9	119.3	21.8	268.85	13.11	38.2	7.33	6611.6	2304	286	29.5	25	15.3170668	-0.05	52	11.0677	91	5.9	0.674074074	177	41	64	105	113	88	60	1	0	0	0	1	3	8
46	Girl	6.92	122.5	24	233.24	10.9	105	20.1	7918.1	2778.2	410	32.5	28.1	15.99333611	0.34	55	11.9792	95	5.2	0.961728395	152	31	72	74	80	97	66	0	0	0	0	0	4.1	6
47	Boy	8.8	132.2	25.5	206.52	10.02	145	27.8	5664.8	1822.5	250	22	17.4	14.59073837	-1.01	52	11.7188	102	5.8	0.831111111	183	54	88	84	95	102	64	1	0	0	0	0	3.3	11
48	Boy	8.8	133.5	26.6	150.16	20.92	164	31.4	6271.5	2091.7	298	23.2	18.7	14.92516377	-0.75	54.5	13.151	100	5.7	0.641975309	162	45	85	68	77	90	51	1	0	0	0	0	2.6	9
49	Boy	9.49	132.7	27.9	200.44	6.917	149	28.5	6263.6	1893.9	296	22.1	16.8	15.84390966	-0.27	61	12.7604	96	5.6	0.924444444	173	75	66	92	107	99	44	0	1	0	0	0	3.9	15
50	Boy	7.07	125.5	22.9	213.57	10.34	145	27.8	5295.1	1731.2	232	22.8	18.9	14.53945175	-0.75	51	12.1094	79	5.4	0.292592593	143	32	60	77	83	96	51	0	0	0	0	0	1.5	6
51	Boy	9.92	139.6	40.5	697.3	39.86	251	48.1	13556.5	5057.3	904	32	28.5	20.78184908	1.8	64.5	17.1875	101	5.5	4.164691358	178	84	50	111	128	108	56	1	1	0	0	1	16.7	17
52	Boy	7.38	129.3	41.2	1056.4	53.69	432	82.9	17710.2	7555.9	1275	42.1	40	24.64337389	3.89	69	16.6667	92	5.5	3.066666667	155	77	50	90	105	115	65	0	1	2	1	1	13.5	15
53	Boy	7.07	124	24.7	228.01	10.04	178	34.1	7861.4	2526.2	355	31.1	25	16.06399584	0.37	49	11.9792	99	5.8	1.931111111	197	34	69	121	128	109	70	1	1	1	1	1	7.9	7
54	Boy	9.72	131.1	30.9	534.7	22.57	222	42.5	10958.4	4421.7	855	35.5	31.9	17.97848516	0.82	58.5	12.8906	81	5.8	1.04	118	95	40	59	78	115	63	1	1	2	1	1	5.2	19
55	Girl	8.9	132.2	29.1	381.7	13.99	125	23.9	9067.9	3391.6	576	31	27	16.65060732	0.27	55	11.3281	84	5.6	0.48	196	26	79	112	117	87	49	0	1	0	0	0	2.3	5
56	Girl	8.67	123.8	22.9	128.54	9.783	81.5	15.6	6516.7	2288	364	28.3	23.9	14.94149979	-0.62	57	10.5469	91	5.6	1.213333333	163	38	73	82	90	103	79	0	0	2	1	0	5.4	8
57	Girl	7.13	129.4	32	692.6	30.08	272	52.2	14103.6	5821.3	1032	42.5	40.4	19.11091257	1.71	62	14.4531	99	5.2	1.124444444	198	47	60	129	138	107	56	0	1	0	0	0	4.6	9
58	Girl	7.81	129	28.8	229.4	6.171	56.4	10.8	7772.7	2603.2	349	26.7	21.9	17.30665224	0.83	57.5	12.6302	87	5.4	2.040740741	187	87	68	102	119	112	66	0	1	1	1	1	9.5	17
59	Girl	8.09	126	25.8	224.95	14.77	92.7	17.8	7403.4	2347	353	28.5	22.3	16.25094482	0.26	51	12.7604	84	5.3	1.306666667	129	52	66	53	63	105	61	0	0	0	0	0	6.3	10
60	Boy	8.09	127	24.5	220.95	9.85	181	34.6	6438.7	2188.7	338	25.7	21.5	15.19003038	-0.42	55	11.4583	88	5.3	0.478024691	144	49	63	71	81	114	55	0	0	2	1	0	2.2	10
61	Boy	8.2	131.3	28.1	540.3	33.99	206	39.6	8170.4	2892.8	501	29	24.3	16.29959703	0.29	57	13.151	87	5.2	0.300740741	175	31	82	87	93	94	56	0	0	0	0	0	1.4	6
62	Boy	8.2	129.1	25.5	218.5	26.14	161	30.9	6129.2	1980.1	323	24.2	18.6	15.29986842	-0.36	54.5	12.6302	103	5.2	0.788395062	183	32	80	97	103	93	60	1	0	0	0	0	3.1	6
63	Boy	7.14	128.1	39.3	974	49.96	369	70.8	16420.1	7121.4	1204	40.8	38.8	23.94938088	3.78	71	16.4063	87	5	2.191111111	138	123	33	80	105	107	54	0	1	0	0	0	10.2	25
64	Girl	10.03	147.6	65.7	1620.4	39.28	542	104	31503.6	16509.1	2619	47.2	48.1	30.15731377	3.25	85	20.8333	98	5.4	4.355555556	140	54	53	76	87	136	75	0	0	3	1	0	18	11
65	Girl	8.5	138.8	36.1	834.4	23.21	231	44.2	13386.3	5376.9	923	36.1	34.3	18.73821724	1.25	65	14.3229	99	5.7	1.613333333	173	155	38	104	135	104	69	1	1	0	0	1	6.6	31
66	Girl	7.05	125.2	22.4	250.7	10.75	20.8	3.98	6356.7	1879.6	240	27.7	21.4	14.29023467	-0.75	50	10.4167	96	5.4	0.663703704	134	51	53	71	81	105	68	0	0	0	0	0	2.8	10
67	Boy	7.98	135.9	31.2	541	24.96	245	47	11055.5	3963.5	618	35	29.2	16.89334613	0.69	58.5	13.0208	101	5.6	0.947654321	143	64	47	83	96	104	61	1	0	0	0	0	3.8	13
68	Boy	8.44	134.5	39.6	736.9	35.98	295	56.7	13287.3	5879.9	1023	33	32	21.89024475	2.56	75	15.625	94	5.6	1.717530864	156	55	30	115	126	129	67	0	1	3	1	1	7.4	11
69	Boy	10.7	135.2	39.8	922.3	53.76	323	61.9	14640.7	6120.3	1218	35.8	33	21.77357235	1.87	74	16.4063	98	5.6	1.282469136	172	104	39	112	133	107	54	0	1	0	0	0	5.3	21
70	Girl	7.96	123	33.7	1013.4	77.24	326	62.6	13389.9	6477.5	973	38.9	39.4	22.2751008	2.44	62	17.3177	83	5.3	1.393580247	174	69	55	105	119	110	60	0	0	1	1	1	6.8	14
71	Girl	6.98	125	23.3	110.4	3.476	26.1	5.01	5898.8	1810.1	315	24.9	18.8	14.912	-0.32	47	10.8073	89	5.1	0.922962963	180	38	70	102	110	109	67	0	0	1	1	1	4.2	8
72	Girl	7.52	135.8	40	774.2	42.27	308	59.1	15876.7	6891.4	1114	38.8	38.9	21.69004492	2.42	66	17.3177	90	5.3	2.022222222	208	69	49	145	159	118	73	0	1	2	1	1	9.1	14
73	Boy	10.03	146.2	31.7	193.27	11.14	147	28.2	6817.9	1963.3	310	20.9	15.2	14.83079791	-1.12	56	13.151	98	5.3	2.032592593	153	90	58	77	95	111	60	0	1	0	0	0	8.4	18
74	Boy	8.39	135.3	26.5	170.41	9.613	139	26.7	5719.7	1777.4	251	21.2	17	14.47605688	-1.02	54	11.7188	90	5.3	0.755555556	161	65	76	72	85	107	67	0	0	0	0	0	3.4	13
75	Girl	7.92	115.7	18.3	224.79	9.969	31.5	6.05	5431.6	1722.1	250	28.8	23.3	13.67049914	-1.35	50	10.2865	89	5	0.944938272	205	40	76	121	129	95	63	0	1	0	0	0	4.3	8
76	Boy	10.16	134.1	29.7	404.8	21.7	183	35.2	8163	2543.3	372	27.3	20.6	16.51577256	-0.04	60	12.3698	93	5.4	0.941481481	181	37	76	98	105	102	65	0	0	0	0	0	4.1	7
77	Boy	9.41	135.9	40.5	1165.6	50.91	354	67.9	15319.2	6664.1	1136	37.6	36.4	21.92886277	2.27	71	16.4063	95	5.3	1.712345679	148	81	48	84	100	111	66	0	1	1	1	1	7.3	16
78	Boy	7.7	131.7	42.6	1143.8	52.83	425	81.6	18803.1	8390.8	1332	42.8	41.6	24.5605478	3.68	78.5	16.9271	101	5.5	1.995061728	154	79	38	100	116	120	53	1	1	2	1	1	8	16
79	Girl	9.43	127.2	22.3	107.49	9.647	4.54	0.87	4738.8	1551.8	213	21.1	16.9	13.78258376	-1.62	50.5	11.4583	88	4.6	1.260246914	171	69	74	83	97	94	59	0	0	0	0	0	5.8	14
80	Boy	8.1	129.7	27.5	303.5	22.52	189	36.3	7748.5	2672	364	27.4	22.8	16.34755253	0.35	59	12.6302	82	4.9	1.052839506	152	57	71	70	81	114	56	0	0	2	1	0	5.2	11
81	Boy	9.07	141.5	31.3	381.6	17.45	169	32.4	7764.5	2726.4	447	24.5	21.5	15.63260872	-0.31	56	13.0208	98	5.5	3.07308642	185	118	57	104	128	110	63	0	1	0	0	0	12.7	24
82	Boy	7.89	129.3	26.5	369.7	16.23	172	33.1	6925.1	2027	347	25.2	19.8	15.85071379	0.07	58	12.7604	91	5.1	1.145925926	186	58	73	101	113	105	64	0	0	0	0	0	5.1	12
83	Girl	7.26	130.5	29	335.8	11.95	127	24.3	9532.8	3263.3	466	31.7	27.2	17.02852278	0.82	58	13.4115	94	5.4	1.647901235	159	77	57	87	102	100	61	0	1	0	0	0	7.1	15
84	Girl	8.86	130.6	27.8	305.9	14.21	104	20	9147.9	3090.1	435	32.5	27.9	16.29890551	0.11	61	13.4115	90	5.5	1.4	154	61	58	84	96	115	65	0	0	2	1	0	6.3	12
85	Girl	9.93	133.6	26.3	288.7	17.24	58.3	11.2	7458.3	2321.1	329	27.8	22.2	14.73475205	-1.09	61.5	12.8906	82	5.3	0.971851852	136	65	49	74	87	105	73	0	0	1	1	0	4.8	13
86	Boy	8.73	136.3	31.1	438.7	30.52	248	47.7	9631	3304.8	510	30.4	25.3	16.74050972	0.44	63	12.6302	91	5.6	0.763950617	185	61	80	93	105	112	73	0	0	1	1	0	3.4	12
87	Boy	10.49	141.6	53	1261.6	37.5	443	85.1	23985.1	11065.1	1449	43.6	40.5	26.43317693	2.87	91	17.8385	82	5.6	2.105679012	168	151	43	95	125	115	75	0	1	1	1	1	10.4	30
88	Boy	9.68	138.6	43.8	680	45.37	307	58.8	16911.6	5400.4	974	37	30.8	22.80067215	2.41	72	18.2292	90	5.2	1.933333333	143	55	71	61	72	118	70	0	0	2	1	0	8.7	11
89	Girl	7.46	126	24.1	250.92	11.05	50.5	9.69	6369.4	1828.2	275	25.8	19.1	15.18014613	-0.22	51	11.3281	94	5.1	0.765925926	166	28	66	94	100	94	59	0	0	0	0	0	3.3	6
90	Girl	10.68	155.1	66.5	1603.8	56.39	472	90.5	29159.9	13421.6	2516	43.2	44.3	27.64381957	2.71	97	21.0938	91	5.5	7.122716049	211	110	47	142	164	120	66	0	1	1	1	1	31.7	22
91	Girl	10.4	134.4	34.9	579.9	21.9	181	34.7	12766.6	4717.2	849	35	32.1	19.32087939	0.95	65	14.0625	91	5.3	0.786419753	167	69	55	98	112	96	61	0	0	0	0	0	3.5	14
92	Boy	8.11	130.2	32.6	378.6	30.5	226	43.4	10348.3	3410.5	596	31.1	25.8	19.23072385	1.76	63	14.3229	97	5.3	1.604691358	135	51	60	65	75	94	49	0	0	0	0	0	6.7	10
93	Girl	7.85	124.5	22.5	154.78	6.968	59.1	11.3	5827.9	2010.6	302	24.3	21	14.5158949	-0.71	51	11.7188	96	5.5	1.92	179	157	52	96	127	106	70	0	1	1	1	1	8.1	31
94	Girl	8.18	133.5	23.8	214.47	12.02	76.8	14.7	7196.6	2431.5	350	29.5	25.1	13.3540939	-1.65	58	11.4583	93	5.2	1.148148148	195	58	73	110	122	100	65	0	1	0	0	0	5	12
95	Boy	9.95	136.5	31.7	424.7	20.51	207	39.6	9086.4	3106.9	506	28	24.2	17.01351152	0.29	62	13.151	90	5.3	0.733333333	154	46	72	73	82	107	65	0	0	0	0	0	3.3	9
96	Girl	7.38	121.8	24.9	326	20.5	114	21.8	9682.5	3180.3	526	38	32.5	16.7843594	0.68	62	12.6302	90	5	0.866666667	140	54	54	75	86	109	63	0	0	1	1	0	3.9	11
97	Boy	9.85	148.2	44.4	555.4	20.31	254	48.7	12262.7	4404.6	660	27.2	24.2	20.21559661	1.64	69	14.974	97	5.1	1.820246914	130	62	58	60	72	103	59	0	0	0	0	0	7.6	12
98	Boy	10.64	158	65.9	1457.8	47.78	343	65.9	24489.4	11396.7	1851	36.5	36.5	26.39801314	2.82	79	18.75	97	5.5	2.514814815	199	61	38	149	161	119	72	0	1	1	1	1	10.5	12
99	Boy	8.27	131.1	24.3	187.38	13.09	132	25.4	5474.7	1660.3	244	22	17.2	14.13842037	-1.29	58	14.4531	92	5.4	0.999506173	128	72	67	47	61	108	63	0	0	0	0	0	4.4	14
100	Boy	9.92	157.1	63.6	1794	69.97	543	104	25174.4	12705.5	2133	39	39.1	25.76942603	2.93	88	19.1406	89	5.1	4.021481481	167	125	53	89	114	120	53	0	1	1	1	1	18.3	25
101	Boy	8.35	127.3	22.8	200.5	15.72	154	29.5	6441.2	2206.2	324	27.4	23.5	14.06947978	-1.36	55	11.4583	90	5.2	1.155555556	212	99	64	128	148	89	57	0	1	0	0	0	5.2	20
102	Boy	8	129.7	28.4	269.3	15.65	171	32.9	7753.1	2452.2	328	26.6	21.1	16.88256334	0.68	56	12.5	98	5.5	1.137283951	163	65	57	93	106	116	78	0	0	2	1	0	4.7	13
103	Boy	7.7	134.2	40.8	1023.6	34.2	386	74	17118	6606	1372	40.6	36.2	22.65453391	3.04	80	15.8854	89	5.2	1.208641975	174	70	49	111	125	120	74	0	1	2	1	1	5.5	14
104	Girl	10.43	128.9	26	335.6	16.41	100	19.3	7340.7	2447.6	373	27.6	23.8	15.6483126	-0.68	56	13.4115	71	5.5	0.631111111	138	70	60	64	78	115	71	0	0	2	1	0	3.6	14
105	Girl	7.99	133.2	27.5	336.5	20.21	120	23	8943.1	3366.3	419	31.9	29.6	15.49973397	-0.13	54	12.1094	84	5.5	1.078518519	130	58	47	71	83	112	63	0	0	1	1	0	5.2	12
106	Girl	7.96	137.2	30	342.4	18.31	84.6	16.2	7208.6	2083.8	348	23.8	17.8	15.93723704	0.13	56.5	13.5417	87	4.9	1.503703704	179	91	69	92	110	112	56	0	1	1	1	1	7	18
107	Girl	8.91	137.6	33.3	546.4	21.31	164	31.2	12600.3	4859.6	683	36.7	34.5	17.58763183	0.69	62	14.0625	88	5.2	1.977283951	203	78	55	132	148	102	61	0	1	0	0	0	9.1	16
108	Girl	8.81	140.9	46.1	1581.47	50.86	424	81.3	19075.9	9398.4	1582	39.9	41.5	23.22089417	2.42	71	17.8385	93	4.9	4.29	147	134	33	87	114	114	81	0	1	2	1	1	18.7	27
109	Girl	7.16	128.7	23.7	135.77	4.239	45	8.64	6800.2	2239.7	270	27.6	22.3	14.30840592	-0.75	54	11.5885	87	5.2	0.77	181	35	79	95	102	99	55	0	0	0	0	0	3.6	7
110	Girl	7.73	128.7	37.2	824.7	25.02	248	47.5	16155.4	6828.1	1069	42.8	41.4	22.45876372	2.55	73	15.3646	97	5.4	1.1	119	62	36	71	83	72	51	0	1	0	0	0	4.6	12
111	Girl	7.07	118.6	27.3	439.7	25.63	215	41.2	11734.1	5272.7	762	41.9	42.2	19.40855797	1.83	63	14.7135	99	5.3	1.32	149	55	69	69	80	90	54	0	0	0	0	0	5.4	11
